# Supplementary material for: Establishment of an ELISA Based on a Recombinant Antigenic Protein Containing Multiple Prominent Epitopes for Detection of African Swine Fever Virus Antibodies
Source: Microorganisms. 2024 May 7;12(5):943. doi: 10.3390/microorganisms12050943 (PMC11124277; doi:10.3390/microorganisms12050943)
Supplement: Supplementary file 1 [file microorganisms-12-00943-s001.zip]

Archive with 1 entries (1 files):
- microorganisms-2982137-supplementary.pdf
